# Supplementary material for: Orally Derived Stem Cell-Based Therapy in Periodontal Regeneration: A Systematic Review and Meta-Analysis of Randomized Clinical Studies
Source: Dent J (Basel). 2024 May 16;12(5):145. doi: 10.3390/dj12050145 (PMC11120617; doi:10.3390/dj12050145)
Supplement: Supplementary file 1 [file dentistry-12-00145-s001.zip]

Archive with 1 entries (1 files):
- dentistry-2943245-supplementary.pdf
